# Supplementary material for: Adenovirus and Herpesvirus Diversity in Free-Ranging Great Apes in the Sangha Region of the Republic of Congo
Source: PLoS One. 2015 Mar 17;10(3):e0118543. doi: 10.1371/journal.pone.0118543 (PMC4362762; doi:10.1371/journal.pone.0118543)
Supplement: S1 Dataset — DNA sequence alignment of herpesvirus glycoprotein B sequences used for phylogenetic analysis in Fig. 1. (FASTA) [file pone.0118543.s001.fasta]

>NC_002794
TGCACGAGCTGAGCAAGATCAACCCCTCGTCCATGCTGACGGCCATCTACGACCGGCCGATCGCCGCGCGGCTGGCGGGAGACGTGATCGCGTTGGCCAAGTGCGTCGAGGTCGATCAGGATACGGTCCAGGTGCAACGGGACATGCGTAAGTTCGAGACGAGCGTCGACGGGACGGAAGAGCAGGGCCAGTTCTGTTATTCCCGACCGGTCGTGCTCTTCCGCTTCGTGAACAGCAGCGAGACGCAGTACGGCCAGCTGGGCGAAGACAA
>NC_002512
TGCGCGAGCTGAGTAAGATCAACCCGTCCAATATCCTGTCGTCCATCTACGGGCGGCCCGTCACCGCCAAGCTGGCCGGGGACGTCCTCGCCCTGTCCGAATGCGTGCCGGTCGACCAGGACAGCGTGAAGATCCTGAAAGACATGCGTATCTTCGT---------------GGATAACAAGGTCGTGAACTGTTACGCGCGGCCCCACGTCCTCTTCAAGTTCGTCAACAGCTCCAAGATCGAGTCTGGGCAGCTCGGCGAGCACAACGA
>AY129396
TCAAAGAACTGAGCAAAATAAATCCTTCTGCCATACTGTCCGCCATCTACAACAGGCCCATCGCTGCTAGATTCATGGGGGATGTCATAGGGTTGGCAAAATGTGTAAATATTAATCAAACTAGTGTGAAGGTGTTGCGTGACATGCGTGTGAGTTC---------------------CGAAAACAATCGCTGCTATTCAAGGCCGGTGATTATGTTCACCTTTGTGAATAGTTCTCAAGTCCAGTATGGACAATTAGGAGAGGACAATGA
>FJ538493
TTAAAGAACTGAGTAAAATAAATCCTTCTGCTATCCTGTCTGCCATCTACGATAGGCCCATTGCGGCCAGATTCATGGGGGATGTGATCGGTTTGGCTAAGTGTGTGAACATCAATCAAACCAGTGTAAAGGTGCTGCGTGACATGCATGTGAGTTC---------------------TGACAACACTCGTTGCTACTCGAGACCGGTAGTCATGTTCACTTTTGTGAACAGTTCTCAGGTCCAGTATGGACAATTGGGGGAAGATAATGA
>FJ483967
TTGCCGAGTTGAGTAAAGTAAATCCTACAAGGATTATGTCGGCGATTTATGACAAACCTGTCGCGGCTAAATTTATGGGTGATGTCATAGGAATTGCTAAATGTGTGCTGATTAATCAGACGAGTGTTAAGGTTTTACGAGATATGCATGTCTTAGA---------------CGGTCCGATGAAAGGGCAGTGTTATGCTAGACCTGTTCTGTTATACACGTTTGTCAATAGTTCTCACGTGCAGTATGGTCAGTTAGGTGAAGATAATGA
>FJ483970
TTGCTGAATTAAGTAAAATCAACCCCACCAGGGTGTTATCCGCCATTTACGACCGGCCGGTGGCGGCCAAGTTTATGGGGGACGTGATTGGGTTGGCACAATGTGTGAATATAAACCAAACCAGTGTGAAAGTTCTTCGTGACATGCATGTCAGGGA---------------GGGTCCGATGACGGGACAATGTTATGGTAGACCTGTGGTTTTATACACCTTTAGCAACAGCACTCATGTGCAGTATGGACAGCTGGGGGAACATAACGA
>FJ483968
TGAAGGAATTAAGTAAAATTAACCCTACTGCCATGTTGTCTGCAATTTATGACAAGCCAGTTGCAGCTCGGTATGCTGGAGATGTTATTAGCCTGGCTAAATGTGTAGAGGTAAATCAAACTACTGTTCAAGTGATGTGTGACATGCATATAAAGGA---------------TAAAGAAAAAGAAAATCTCTGCTACTCCAGGCCGGTGGTACTGTTTAGGTTTTACAACAGTTCACATGTTCATTACGGACAGCTCGGAGAACATAATGA
>FJ483969
TGAAGGAATTAAGTAAAATTAACCCTACTGCCATGTTGTCTGCAATTTATGACAAGCCGGTTGCAGCTCGGTATGCTGGAGATGTTATTAGCCTGGCTAAGTGTGTGGAGGTAAATCAAACTACTGTTCAAGTGATGCGTGACATGCATATAAAGGG---------------CAAAGAAAAGAAGAATCTTTGCTACTCCAGGCCGGTGGTACTGTTTAGATTTTACAACAGTTCACATGTTCAGTACGGACAGCTCGGCGAACATAATGA
>AF324835
TGAAAGAACTCAGTAAAATAAATCCTACTGCCATGTTGTCTGCCATCTACGATAAGCCAGTTGCTGCTCGATATGCTGGAGATGTTATAAGCTTAGCTAAGTGTGTTGAAGTTAACCAAACTACAGTTCAAGTGATGCGTGACATGCATGTGAAAGG---------------------TGAAAGCAATCTATGTTATTCTAGGCCTGTGGTGTTGTACAGATTTTACAATAGTTCGCATGTTCAGTATGGTCAGCTGGGAGAAAACAACGA
>AY129399
TGAAGGAACTCAGTAAAATAAATCCCACTGCCATGTTGTCCGCCATTTATGACAGACCAGTTGCTGCCCGGTATGCGGGGGATGTTATAAGTTTAGCTAAGTGTGTGGAAGTTAATCAGACTACAGTTCAAGTGTTACGTGACATGCATGTGAAAGA---------------------TAAAAGCGATCTGTGCTATTCTCGGCCTGTGGTGTTGTACAGATTTTACAACAGTTCGCATGTTCAATACGGGCAGCTGGGAGAGAATAATGA
>AY129397
TGAAAGAACTCAGCAAGATAAACCCCAGTGCTATGTTGTCTGCCATCTATGACAAGCCGATCGCGGCTCGGCATATTGGTGACGTTATCAGCTTGGCTAAGTGTGTGGAGGTTGATCAGGATAGTGTTCAGGTTGTCCGTGATATGCACGTCAAGGG---------------------GCAGAATGATGTGTGTTACTCTCGACCGGTGGTTCTGTTTAGATTTAAGAACAGTTCTCATGTGCATTATGGACAACTGGGAGAGCACAACGA
>EU118147
TTAAGGAACTTAGCAAGATCAACCCCAGTGCTATGTTGTCCGCGATTTATGACAAGCCGATTGCAGCTCGACATATCGGGGATGTTATCAGTCTGGCTAAATGCGTGGAGGTTGAACAGACCAGTGTTCAGGTGATCCGTGATATGCACGTAAAGGA---------------------TCAGACGGGAGTCTGCTATTCTCGACCCGTGGTTCTGTTCACCTTCAAGAACAGTTCGCATGTGCAATATGGGCAGCTTGGAGAATACAACGA
>AY728171
TGAAAGAACTCAGCAAAGTCAATCCCAGTGCCATGTTGTCTGCCATTTACGATAAACCTATTGCTGCACGTTTTGTTGGGGATGTTATCAGCTTGGCTAAGTGTGTGGAGGTGGATCAAAATAGTGTTCAGGTACTGCGTGATATGCATACAAAGGA------------------------GAAAGGTCTTTGCTACTCTCGGCCTGTAGTTTTGTACACTTTTGTAAACAGTTCCCATGTCCAGTATGGTCAGCTGGGTGAAGATAATGA
>NC_006150
TCAAAGAACTCAGCAAAATCAATCCCAGTGCTATGCTGTCTGCCATTTACGATAAACCGATTGCCGCTCGATTTGTTGGAGATGTTATCAGTCTTGCTCAGTGTGTGGAGGTGGATCAGAACAGTGTCAAAGTGCTACGTGATATGCGTACAAAGGA------------------------ATGTGGTGTTTGCTATTCTCGGCCGGTTGTGCTGTACACTTTTAAAAACAGTTCTCATGTCCAGTATGGCCAGCTTGGTGAATATAATGA
>NC_003521
TCAAGGAGCTCAGCAAGATCAACCCTTCGGCCATCCTCTCGGCCATCTACGACAAGCCCATCGCCGCGCGCTTCATGGGCGACGTGCTGGGGTTGGCGCAGTGCGTCAACATCAACCAGACCAGCGTCAAGGTGCTGCGGGACATGCACACCAAGGA------------------------GAAGGGCCGCTGCTACTCGCGCCCCGTCGTCATGTTCACCTTCGTCAACAGCTCTCACGTGCAGTACGGGCAGCTCGGTGAGGACAACGA
>FJ538485
TCAAGGAGCTCAGCAAGATCAACCCTTCGGCCATCCTCTCGGCCATCTACGACAAGCCCATCGCCGCGCGCTTCATGGGCGACGTGCTGGGGCTGGCGCAGTGCGTCAACATCAACCAGACCAGCGTCAAGGTGCTGCGCGACATGCGCACCAAGGA------------------------GGAGGGCCGCTGCTACTCGCGCCCCGTCGTCATGTTCACCTTCATCAACAGCTCTCACGTGCAGTACGGGCAGCTCGGCGAGGACAACGA
>WDG67
------------------------------------------------------AGCCCATCGCCGCGCGCTTCATGGGCGACGTGTTGGGGCTGGCGCACTGCGTCAACATCAACCAGACCAGCGTCAAGGTGCTGCGCGACATGCGCACCAAGGA------------------------GGAGGGCCGCTGCTACTCGCGCCCC-----------------------------------------------------------------
>WDG71
TCAAGGAGCTCAGCAAGATCAACCCTTCGGCCATCCTTTCGGCCATCTACGACAAACCGGTTGCCGCGCGCTTCATGGGCGACGTCCTGGGACTGGCGCAGTGCGTCAACATAAACCAGACCAGCGTCAAGGTGCTGCGCGACATGCACGTCAAGAG---------------CGGCAGGGACAAGGATCGCTGCTACTCGCGCCCCGTCGTCATGTTCAC---------------------------------------------------
>WDG92
-----------------------------------------------------------------------------------------------------------------------ACCAGCGTCAAGGTGCTGCGCGACATGCACGTCAGGAG---------------CGGCAGGGACAAGAATCGCTGCTACTCGCGCCCCGTCGTCATGATCACCTTCGTCAATAGCTCCCACGTGCAGTATGGCCAGCTCGGCGAGGACAACGA
>WDG119
----------------------------------CCTTTCGGCCATCTACAACAAACCGATTGCCGCGCGCTTCATGGGCGACGTCCTGGGACTGGCGCAGTGCGTCAACATAAACCAGACCAGCGTCAAGGTGCTGCGCGACATGCACGTCAGGAG---------------CGGCAGGGACAAGAATCGCTGCTACTCGCGCCCCGTCGTCATGTTCACCT-------------------------------------------------
>WDG23
-----------------------------------------GCCATCTACAACATACCGATTGCCGCGCGCTTCATGGGCGACGTCCTGGGACTGGCGCAGTGCGTCAACATAAACCAGACCAGCGTCAAGGTGCTGCGCGACATGCACGTCAGGAG---------------CGGCAGGGACAAGAATCGCTGCTACTCGCGCCCCGTCGTCATGTTCACCTTCGTCAACAGCTCACACGTGCAGTATGGCCAGCTCGGCGAGGACAACG-
>WDG61
------------TCAAGATCAATCGCTCGGCCATCCTTTCGGCCATCTACGACAAGCCCGTCGCCGCGCGCTTCATGGGCGACGTCCTGGGACTGGCGCAGTGCGTCAATATAAACCAGACCAGCGTCAAGGTGCTGCGCGACATGCACGTCAAGAG---------------CGGCAGGGACAAGGATCGCTGCTACTCGCGCCCCGTCGTCATGTTCACCTTCGGCAACAGCTCCCACGTGCAGTATGGCCAGCTCGGCGAGGACAACGN
>WDG20
---AGGAGCTCAGCAAGATCAATCCCTCGGCCATCCTTTCGGCCATCTACGACAAGCCCGTCGCCGCGCGCTTCATGGGCGACGTCCTGGGACTGGCGCAGTGCGTCAATATAAACCAGACCAGCGTCAAGGTGCTGCGCGACATGCACGTCAAGAG---------------CGGCAGGGACAAGGATCGCTGCTACTCGCGCCCCGTCGTCATGTTCACCTTCGTCAATAGCTCACACGTGCAGTATGGCCAGCTCGGCGAGGACAACGA
>WDG10
----------CAGCAAGATGAATCCCTCGGCCATCCTTTCGGCCATCTACGACAAGCCCGTCGCCGCGCGCTTCATGGGCGACGTCCTGGGACTGGCGCAGTGCGTCAATATAAACCAGACCAGCGTCAAGGTGCTGCGCGACATGCACGTCAAGAG---------------CGGCAGGGACAAGGATCGCTGCTACTCGCGCCCCGTCGTCATGTTCACCTTCGTCAACAGCTCCCACGTGCAGTATGGCCAGCTCGG------------
>WDG77
TCAAGGAGCTCAGCAAGATCAATCCCTCGGCCATCCTTTCGGCCATCTACGACAAGCCCGTTGCCGCGCGCTTCATGGGCGACGTCCTGGGACTGGCGCAGTGCGTCAATATAAACCAGACCAGCGTCAAGGTGCTGCGCGACATGCACGTCAAGAG---------------CGGCAGGGACAAGGATCGCTGCTACTCGCGCCCCGT---------------------------------------------------------------
>FJ538492
TCAAGGAGCTCAGCAAGATTAATCCCTCGGCCATCCTTTCGGCCATCTACGACAAGCCCGTCGCCGCGCGCTTCATGGGCGACGTCCTGGGACTGGCGCAGTGCGTCAATATAAACCAGACCAGCGTCAAGGTGCTGCGCGACATGCACGTCAAGAG---------------CGGCAGGGACAAGGATCGCTGCTACTCGCGCCCCGTCGTCATGTTCACCTTCGTCAACAGCTCCCACGTGCAGTATGGACAGCTCGGCGAGGACAACGA
>AC146905
TCAAGGAACTCAGCAAGATCAATCCATCAGCCATTCTCTCGGCCATCTACAACAAACCGATTGCCGCGCGTTTCATGGGTGATGTTCTGGGTCTGGCCAGCTGCGTGACCATCAACCAAACAAGCGTCAAGGTGCTGCGTGATATGAACGTGAAAGA---------------------ATCGCCAGGACGCTGCTACTCACGACCCGTGGTCATCTTTAATTTTGTCAACAGCTCGTACGTGCAGTACGGTCAACTGGGTGAGGACAACGA
>NC_006273
TCAAGGAACTCAGCAAGATCAACCCGTCAGCCATTCTCTCGGCCATTTACAACAAACCGATTGCCGCGCGTTTCATGGGTGATGTCTTGGGCCTGGCCAGCTGCGTGACCATCAACCAAACCAGCGTCAAGGTGCTGCGTGATATGAACGTGAAGGA---------------------GTCGCCAGGACGCTGCTACTCACGACCCGTGGTCATCTTTAATTTCGCCAACAGCTCGTACGTGCAGTACGGTCAACTGGGCGAGGACAACGA
>WDG70
TCAAGGAACCCAGTAAGATGAACCCCTCGGCCATCCTCTCGGCCATCTACGACAAGCCCATCGCCGCGCGCTTCATGGGCGACGTGCTGGGCCTGGCCAGCTGCGTCAACATCAACCAGACCAGCGTCAAGGTGCTGCGCGACATGCACCTGAAGGA---------------------CACGCCCGGCCGCTGCTACTCGCGCCCCGTGGTCATCTTCAACTTCGCCAACAGCACGCATGTGCAGTACGGCCAGCTCGG------------
>FJ538487
TCAAGGAGCTCAGCAAGATCAACCCCTCGGCCATCCTCTCGGCCATCTACGACAAGCCCATCGCCGCGCGCTTCATGGGCGACGTGCTGGGCCTGGCCAGCTGCGTCAACATCAACCAGACCAGCGTCAAGGTGCTGCGCGACATGCACCTGAAGGA---------------------CGCGCCCGGCCGCTGCTACTCGCGCCCCGTGGTCATCTTCACCTTCGCCAACAGCACGCACGTGCAGTACGGCCAGCTCGGCGAGGACAACG-
>FJ538490
TCAAGGAACTCAGCAAGATCAACCCCTCGGCCATCCTCTCGGCCATCTACAACAAGCCCATCGCCGCGCGTTTCATGGGCGACGTGCTGGGCCTGGCCAGCTGCGTCAACATCAACCAGACCAGCGTCAAGGTGCTGCGCGACATGCGCATCAAGGA---------------------AACGTCCGGCCGCTGCTACTCGCGCCCTGTGGTCATCTTCACCTTTGCCAACAGCACGCACGTGCAGTACGGCCAGCTGGGCGAGGACAACGA
>WDG139
--------------AAGATGAACCCCTTGGCCATCCTCTTGGCCATCTACAACAAACCCATCGCCGCGCGCTTCATGGGCGACGTGCTGGGCCTGGCCAGCTGCGTCAACATCAACCAGACCAGCGTCAAGGTGCTGCGCGACATGCGCATCAAGGA---------------------AACGTCAGGCCGCTGCTACTCGCGCCCTGTGGTCATCTTCACCTTTGCCAACAGCACGCACGTGCAGTACGGCCAGCTCGG------------
>WDG161
--------CTCAGCAAGATCAACCCCTCGGCCATTCTCTCGGCCATCTACAACAAACCCATCGCCGCGCGCTTCATGGGCGACGTGCTGGGCCTAGCCAGCTGCGTCAACATCAACCAGACCAGCGTCAAGGTGCTACGCGACATGCGCATCAAGGA---------------------AACGTCCGGTCGCTGCTACTCGCGTCCTGTGGTCATCTTCACCTTTGCCAACAGCACGCACGTGCAGTACGGCCAGCTCGGCGAGGACAAC--
>FJ538488
TCAAGGAACTCAGCAAGATCAACCCCTCGGCCATCCTCTCGGCCATCTACAACAAACCCATCGCCGCGCGCTTCATGGGCGACGTGCTGGGCCTAGCCAGCTGCGTCAACATCAACCAGACCAGCGTCAAGGTGCTACGCGACATGCGCATCAAGGA---------------------AACGTCCGGTCGCTGCTACTCGCGTCCTGTGGTCATCTTCACCTTTGCCAACAGCACGCACGTGCAGTACG----------------------
>FJ538491
TCAAGGAACTCAGCAAGATCAACCCCTCGGCCATCCTCTCGGCCATCTACAACAAACCCATCGCCGCGCGCTTCATGGGCGACGTGCTGGGCCTAGCCAGCTGCGTCAACATCAACCAGACCAGCGTCAAGGTGCTACGCGACATGCGCATCAAGGA---------------------AACGTCCGGTCGCTGCTACTCGCGTCCTGTGGTCATCTTCACCTTTGCCAACAGCACGCACGTGCAGTACG----------------------
>WDG73
-----------------------------------------GCCATCTACAACAAACCGATTGCCGCGCGCTTCATGGGCGACGTGCTGGGCCTGGCCAGCTGCGTCAACATCAACCAGACCAGCGTCAAGGTGCTGCGCGACATGCGCATCAAGGA---------------------AACGTCCGGCCGCTGCTACTCGCGCCCTGTGGTCATCTTCACCTTTGCCAACNGCACGCATGTGCAGTAAGGCCAGCTCGGCGAGGACACAGA
>WDG32
-----------------------------------------GCCATCTACAACAAACCGATTGCCGCGCGCTTCATGGGCGACGTGCTGGGCCTGGCCAGCTGCGTCAACATCAACCAGACCAGCGTCAAGGTGCTGCGCGACATGCGCATCAAGGA---------------------AACGTCCGGTCGCTGCTACTCGCGCCCTGTGGTCATCTTCACATTTGCCAACAGCACGCACGTGCAGTACGGCCATCTCGT------------
>WDG39
-----------------------------------------GCCATCTACAACAAACCGATTGCCGCGCGTTTCATGGGCGACGTGCTGGGCCTGGCCAGCTGCGTCAACATCAACCAGACCAGCGTCAAGGTGCTGCGCGACATGCGCATCAAGGA---------------------AACGTCCGGCCGCTGCTACTCGCGCCCTGTGGT------------------------------------------------------------
>WDG166
TCAAGGAACTCAGCAAGATCAACCCCTCGGCCATCCTTTCGGCCATCTACAACAAACCGATTGCCGCGCGCTTCATGGGCGACGTGCTGGGCCTGGCCAGCTGCGTCAACATCAACCAGACCAGCGTCAAGGTGCTGCGCGACATGCGCATCAAGGA---------------------AACGTCAGGCCGCTGCTACTCGCGCCCTGTGGTC-----------------------------------------------------------
