# Supplementary material for: Adenovirus and Herpesvirus Diversity in Free-Ranging Great Apes in the Sangha Region of the Republic of Congo
Source: PLoS One. 2015 Mar 17;10(3):e0118543. doi: 10.1371/journal.pone.0118543 (PMC4362762; doi:10.1371/journal.pone.0118543)
Supplement: S2 Dataset — DNA sequence alignment of adenovirus DNA polymerase sequences used for phylogenetic analysis in Fig. 2. (FASTA) [file pone.0118543.s002.fasta]

>AC_000008
TACAGACTTGAGAGGCCTGTCCTCGAGCGGTGTTCCGCGGTCCTCCTCGTATAGAAACTCGGACCACTCTGAGACAAAGGCTCGCGTCCAGGCCAGCACGAAGGAGGCTAAGTGGGAGGGGTAGCGGTCGTTGTCCACTAGGGGGTCCACTCGCTCCAGGGTGTGAAGACACATGTCGCCCTCTTCGGCATCAAGGAAGGTGATTGGT
>AC_000010
GACCGATTTTATGGGCCTGTCCTCGAGCGGAGTGCCTCGGTCCTCTTCGTAGAGGAACCCAGACCACTCTGATACAAAGGCGCGCGTCCAGGCCAGTACAAAAGAGGCCACGTGGGAGGGGTAGCGGTCGTTATCAACCAGGGGGTCCACCTTCTCCACAGTATGTAAACACATGTCCCCCTCCTCCACATCCAAGAAGGTGATTGGC
>AC_000011
GACCGACTTTATGGGCCGGTCCTCGAGCGGTGTGCCGCGGTCCTCCTCGTAGAGGAACCCCGCCCACTCCGAGACGAAAGCCCGGGTCCAGGCCAGCACGAAGGAGGCCACGTGGGACGGGTAGCGGTCGTTGTCCACCAGCGGGTCCACCTTTTCCAGGGTATGCAAACACATGTCCCCCTCGTCCACATCCAGGAAGGTGATTGGC
>AC_000017
TACAGACTTGAGAGGCCTGTCCTCGAGCGGTGTTCCGCGGTCCTCCTCGTATAGAAACTCGGACCACTCTGAGACGAAGGCTCGCGTCCAGGCCAGCACGAAGGAGGCTAAGTGGGAGGGGTAGCGGTCGTTGTCCACTAGGGGGTCCACTCGCTCCAGGGTGTGAAGACACATGTCCCCCTCTTCGGCATCAAGGAAGGTGATTGGT
>AC_000019
GACTGATTTTACAGGCCTCTTCTCCAGTGGAGTGCCTCGGTCTTCTTCGTACAGGAACTCTGACCACTCTGATACAAAGGCGCGCGTCCAGGCCAGCACAAAGGAGGCTATGTGGGAGGGGTAGCGATCGTTGTCAACCAGGGGGTCCACCTTTTCCAAAGTATGCAAACACATGTCACCCTCTTCAACATCCAGGAATGTGATTGGC
>AF258784
GACCGACTTTAGACAACGGCGCTCCATAGGCGTTCCAAGATCTTCAGAATACAAGAACGATGCCCATTCCGAGACAAAAGCGCGAGTCCAAGCTAATACAAACGAAGCAATGTGAGATGGGTATCTGTCGTTGGGTATAAGAGGGGAATTTTTTTCAATGGTCTGTAAACAAATTTCATCTTCTTCGGCTTCTAGAAAAGTGATTGGC
>WDG58
GACCGATTTTATGGGCCTGTCCTCGAGCGGAGTGCCTCGGTCCTCTTCGTAGAGGAACTCGGACCACTCTGATACAAAGGCGCGCGTCCAGGCCAGCACAAAAGAGGCCACGTGGGAGGGGTAGCGGTCATTGTCAACCAGGGGGTCCACCTTCTCCACGGTATGTAAACACATGTCCCCCTCCTCCACATCCAGGAATGTGATTGGC
>WDG105
GACCGATTTTATGGGCCTGTCCTCGAGCGGAGTGCCTCGGTCCTCTTCGTAGAGGAACTCAGACCACTCTGATACAAAGGCGCGCGTCCAGGCCAGCACAAAAGAGGCCACGTGGGAGGGGTAGCGGTCGTTGTCAACCAGGGGGTCCACCTTCTCCACGGTATGTAAACACATGTCCCCCTCCTCCACATCCAGGAATGTGATTGGC
>WDG139
GACCGATTTTATGGGCCTGTCCTCGAGCGGAGTGCCTCGGTCCTCTTCGTAGAGGAACTCAGACCACTCTGATACAAAGGCGCGCGTCCAGGCCAGCACAAAAGAGGCCACGTGGGAGGGGTAGCGGTCGTTGTCAACCAGGGGGTCCACCTTCTCCACGGTATGTAAACACATGTCCCCCTCCTCCACATCCAGGAATGTGATTGGC
>WDG125
GACCGATTTTATGGGCCTGTCCTCGAGCGGAGTGCCTCGGTCCTCTTCGTAGAGGAACTCAGACCACTCTGATACAAAGGCGCGCGTCCAGGCCAGCACAAAAGAGGCCACGTGGGAGGGGTAGCGGTCGTTGTCAACCAGGGGGTCCACCTTCTCCACGGTATGTAAACACATGTCCCCCTCCTCCACATCCAGGAATGTGATTGGC
>WDG32
GACCGATTTTATGGGCCTGTCCTCGAGCGGAGTGCCTCGGTCCTCTTCGTAGAGGAACTCRGACCACTCTGATACAAAGGCGCGCGTCCAGGCCAGCACAAAAGAGGCCACGTGGGAGGGGTAGCGGTCGTTGTCAACCAGGGGGTCCACCTTCTCCACGGTATGTAAACACATGTCCCCCTCCTCCACATCCAGGAATGTGATTGGC
>WDG67
GACCGATTTTATGGGCCTGTCCTCGAGCGGAGTGCCTCGGTCCTCTTCGTAGAGGAACTCAGACCACTCTGATACAAAGGCGCGCGTCCAGGCCAGCACAAAAGAGGCTACGTGGGAGGGGTAGCGGTCGTTGTCAACCAGGGGGTCCACCTTCTCCACGGTATGTAAACACATGTCCCCCTCCTCCACATCCAGGAATGTGATTGGC
>WDG134
GACCGATTTTATGGGCCTGTCCTCGAGCGGAGTGCCTCGGTCCTCTTCGTAGAGGAACTCAGACCACTCTGATACAAAGGCACGCGTCCAGGCCAGCACAAAAGAGGCCACGTGGGAGGGGTAGCGGTCGTTGTCAACCAGGGGGTCCACCTTCTCCACGGTATGTAAACACATGTCCCCCTCCTCCACATCCAGGAATGTGATTGGC
>WDG103
GACCGATTTTATGGGCCTGTCCTCGAGCGGAGTGCCTCGGTCCTCTTCGTAGAGGAACTCGGACCACTCTGATACAAAGGCGCGCGTCCAGGCCAGCACAAAAGAGGCCACGTGGGAGGGGTAGCGGTCGTTGTCAACCAGGGGGTCCACCTTCTCCACGGTATGTAAACACATGTCCCCCTCCTCCACATCTAGAAATGTGATTGG-
>WDG72
GACTGACTTTATGGGCCTGTCCTCGAGCGGCATGCCACGGTCCTCTTCGTAGAGGAACTCGGACCACTCTGAGACGAAAGCACGTGTCCAGGCCAGCACAAAGGAGGCTATATGGGAGGGGTAGCGATCGTTGTCAACCAAGGGGTCTACTTTTTCCAAGGTGTGTAAACACATGTCCCCTTCTTCCACATCCAGGAAGGTGATTGGC
>WDG7
GACTGACTTTATGGGCCTGTCCTCGAGCGGCGTGCCGCGGTCCTCTTCGTAGAGGAACTCGGACCACTCTGAGACGAAAGCACGTGTCCAGGCCAGCACAAAGGAGGCTATATGGGAGGGGTAGCGATCGTTGTCGACCAAGGGGTCCACTTTTTCCAAGGTGTGTAAACACATGTCCCCCTCTTCCACATCCAGGAATGTGATTGGC
>WDG65
GACCGATTTCAGGGGCCTGTCCTCGAGCGGCGTGCCGCGGTCCTCTTCGTAGAGGAACTCGGACCACTCTGAGACGAAAGCACGTGTCCAGGCCAGCACAAAGGAGGCTATATGGGAGGGGTAGCGATCGTTGTCGACCAAGGGGTCCACTTTTTCCAAGGTGTGTAAACACATGTCCCCCTCTTCCACATCCAGGAATGTGATTGGC
>WDG139
GACCGACTTCAGGGGCCTGTCTTCCAGCGGAGTGCCTCTGTCCTCCTCGTAGAGAAACTCTGACCACTCTGAGACGAAGGCCCGCGTCCAGGCCAGGACGAAGGAGGCCACGTGGGAGGGGTAGCGGTCGTTGTCCACTAGCGGGTCCACCTTCTCCAGGGTGTGCAGGCACATGTCCCCCTCCTCCGCGTCCAGAAAAGTGATTGGC
>WDG118
GACCGATTTTATGGGCCTGTCCTCGAGCGGAGTGCCTCGGTCCTCTTCGTAGAGGAACTCGGACCACTCTGATACAAAGGCGCGCGTCCAGGCCAGCACAAAAGAGGCCACGTGGGAGGGGTAGCGGTCGTTGTCAACCAGGGGGTCCACCTTCTCCACGGTATGTAAACACATGTCCCCCTCCTCCACATCCAAGAATGTGATTGGC
>WDG29
GACCGATTTTATGGGCCTGTCCTCGAGCGGAGTGCCTCGGTCCTCTTCGTAGAGGAACTCGGACCACTCTGATACAAAGGCGCGTGTCCAGGCCAGCACAAAAGAGGCCACGTGGGAGGGGTAGCGGTCGTTGTCAACCAGGGGGTCCACCTTCTCCACGGTATGTAAACACATGTCCCCCTCCTCCACATCCAAGAATGTGATTGGC
>WDG61
GACCGATTTTATGGGCCTGTCCTGGAGCGGAGTGCCTCGGTCCTCTTCGTAGAGGAACTCGGACCACTCTGATACAAAGGCGCGCGTCCAGGCCAGCACAAAAGAGGCCACGTGGGAGGGGTAGCGGTCGTTGTCAACCAGGGGGTCCACTTTCTCCACGGTATGTAAACACATGTCCCCCTCCTCCACATCCAGGAATGTGATTGGC
>WDG11
GACCGATTTTATGGGCCTGTCCTCGAGCGGAGTGCCTCGGTCCTCTTCGTAGAGGAACTCAGACCACTCKGATACAAAGGCGCGAGTCCAGGCCAGCACAAAAGAGGCCACGTGGGAGGGGTAGCGGTCATTGTCAACCAGGGGGTCCACCTTCTCCACAGTATGTAAACACATGTCCYCCTCCTCCACATCCAGGAATGTGATTGGC
>WDG66
GACCGACTTTATAGGCCTGTCCTCGAGCGGAGTGCCTCGATCCTCTTCGTATAGGAATCCCGACCACTCTGATACAAAGGCGCGTGTCCAGGCTAGCACAAATGAGGCTACTTGGGAAGGGTAGCGGTCGTTGTCAACCAGGGGGTCCACCTTCTCTACAGTATGTAAACACATGTCCCCCTCCTCCACATCCAGAAATGTGATTGGC
>WDG62
GACCGACTTGAGGGGTCTGTCCTCCAGGGGGGTCCCTCGGTCCTCCTCGTAGAGGAACTCGGACCACTCTGAGACGAAGGCCCGCGTCCAGGCCAGGACGAAGGAGGCTAGGTGGGAGGGGTAGCGGTCGTTGTCCACTAGGGGGTCCACCTTCTCCAAGGTGTGAAGACACATGTCGCCTTCCTCGGCGTCCAGGAAGGTGATTGGC
>WDG109
GACCGACTTGAGGGGTCTGTCCTCCAGGGGGGTCCCTCGGTCCTCCTCGTAGAGGAACTCGGACCACTCTGAGACGAAGGCCCGCGTCCAGGCCAGGACGAAGGAGGCTAGGTGGGAGGGGTAGCGGTCGTTGTCCACTAGGGGGTCCACCTTCTCCAAGGTGTGAAGACACATGTCGCCTTCCTCGGCGTCCAGGAAGGTGATTGGC
>WDG25
GACCGACTTGAGGGGTCTGTCCTCCAGGGGGGTCCCTCGGTCCTCCGCGTAGAGGAACTCGGACCACTCTGAGACGAAGGCCCGCGTCCAGGCCAGGACGAAGGAGGCTAGGTGGGAGGGGTAGCGGTCGTTGTCCACTAGGGGGTCCACCTTCTCCAAGGTGTGAAGACACATGTCGCCTTCCTCGGCGTCCAGGAAGGTGATTGG-
>WDG57
GACCGACTTTATGGGCCGGTCCTCGAGCGGTGTGCCACGGTCCTCCTCGTAGAGGAACCCCGCCCACTCCGAGACGAAAGCCCGGGTCCAGGCCAGCACGAAGGAGGCCACGTGGGACGGGTAGCGGTCGTTGTCCACCAGCGGGTCCACCTTTTCCAGGGTATGCAAACACATGTCCCCCTCGTCCACATCCAGGAAGGTGATTGGC
>WDG51
GACCGACTTTATGGGCCGGTCCTCGAGCGGTGTGCCGCGGTCCTCCTCGTAGAGGAACCCCGCCCACTCCGAGACGAAAGCCCGGGTCCAGGCCAGCACGAAGGAGGCCACGTGGGACGGGTAGCGGTCGTTGTCCACCAGCGGGTCCACCTTTTCCAGGGTATGCAAACACATGTCCCCCTCGTCCACATCCAGGAAGGTGATTGGC
>WDG63
GACCGACTTTATGGGCCGGTCCTCGAGCGGTGTGCCACGGTCCTCCTCGTAGAGGAACCCCGCCCACTCCGAGACGAAAGCCCGGGTCCAGGCCAGCACGAAGGAGGCCACGTGGGACGGGTAGCGGTCGTTGTCCACCAGCGGGTCCACTTTCTCCAGGGTATGCAAACACATGTCCCCCTCGTCCACATCCAGGAAGGTGATTGGC
>WDG97
GACCGACTTTATGGGCCGGTCCTCGAGCGGTGTGCCGCGGTCCTCCTCGTAGAGGAACCCCGCCCACTCCGAGACGAAAGCCCGGGTCCAGGCCAGCACGAAGGAGGCCACATGGGACGGGTAGCGGTCGTTGTCCACCAGCGGGTCCACTTTCTCCAGGGTATGCAAACACATGTCCCCCTCGTCCACATCCAGGAAGGTGATTGGC
>WDG157
GACCGACTTTATGGGCCGGTCCTCGAGCGGTGTGCCGCGGTCCTCCTCGTAGAGGAACCCCGCCCACTCCGAGACGAAAGCCCGGGTCCAGGCCAGCACGAAGGAGGCCACGTGGGACGGGTAGCGGTCGTTGTCCACCAGCGGGTCCACCTTCTCCAGGGTATGCAAACACATGTCCCCCTCGTCCACATCCAGGAAGGTGATTGGC
>WDG63
GACCGACTTTATGGGCCGGTCCTCGAGCGGTGTGCCGCGGTCCTCCTCGTAGAGGAACCCCGCCCACTCCGAGACGAAAGCCCGGGTCCAGGCCAGCACGAAGGAGGCCACGTGGGACGGGTAGCGGTCGTTGTCCACCAGCGGGTCCACCTTCTCCAGGGTATGCAAACACATGTCCCCCTCGTCCACATCCAGGAAGGTGATTGGC
>WDG102
GACTGACTTTATGGGCCTGTCCTCGAGCGGCGTGCCACGGTCCTCTTCGTAGAGGAACTCGGTCCACTCTGAGACGAAAGCACGTGTCCAGGCCAGCACAAAGGAGGCTATATGGGAGGGGTAGCGATCGTTGTCAACCAAGGGGTCTACTTTTTCCAAGGTGTGTAAACACATGTCCCCTTCTTCCACATCCAGGAAGGTGATTGGC
>WDG80
GACTGACTTTATGGACCTGTCCTCGAGCGGCGTGCCGCGGTCCTCTTCGTAGAGGAACTCGGACCACTCTGAGACGAAAGCACGTGTCCAGGCCAGCACAAAGGAGGCTATATGGGAGGGGTAGCGATCGTTGTCGACCAAGGGGTCCACTTTTTCCAAGGTGTGTAAACACATGTCCCCCTCTTCCACATCCAGGAATGTGATTGGC
>WDG11
GACTGACTTTATGGGCCTGTCCTCGAGCGGCGTGCCGCGGTCCTCTTCGTAGAGGAACTCGGACCACTCTGAGACGAAAGCACGTGTCCAGGCCAGCACAAAGGAGGCTATATGGGAGGGGTAGCGATCGTTGTCGACCAAGGGGTCCACTTTTTCCAAGGTGTGTAAACACATGTCCCCCTCTTCCACATCCAGGAAGGTGATTGGC
>WDG12
GACTGACTTTATGGACCTGTCCTCGAGCGGCGTGCCGCGGTCCTCTTCGTAGAGGAACTCGGACCACTCTGAGACGAAAGCACGTGTCCAGGCCAGCACAAAGGAGGCTATATGGGAGGGGTAGCGATCGTTGTCGACCAAGGGGTCCACTTTTTCCAAGGTGTGTAAACACATGTCCCCTTCTTCCACATCCAGGAAGGTGATTGGC
>WDG29
GACTGACTTTATGGGCCTGTCCTCGAGCGGCGTGCCACGGTCCTCTTCGTAGAGGAACTCGGACCACTCTGAGACGAAAGCACGTGTCCAGGCCAGCACAAAGGAGGCTATATGGGAGGGGTAGCGATCGTTGTCAACCAAGGGGTCTACTTTTTCCAAGGTGTGTAAACACATGTCCCCTTCTTCCACATCCAGGAAGGTGATTGGC
>WDG2
GACTGACTTTATGGGCCTGTCCTCGAGCGGCGTGCCGCGGTCCTCTTCGTAGAGGAACTCGGACCACTCTGAGACGAAAGCACGTGTCCAGGCCAGCACAAAGGAGGCTATATGGGAGGGGTAGCGATCGTTGTCGACCAAGGGGTCCACTTTTTCCAAGGTGTGTAAACACATGTCCCCTTCTTCTACATCTAGGAAGGTGATTGGC
>WDG39
GACTGACTTTATGGGCCTGTCCTCGAGCGGCGTGCCGCGGTCCTCTTCGTAGAGGAACTCGGACCACTCTGAGACGAAAGCACGTGTCCAGGCCAGCACAAAGGAGGCTATATGGGAGGGGTAGCGATCGTTGTCAACCAAGGGGTCTACTTTTTCCAAGGTGTGTAAACACATGTCCCCTTCTTCCACATCCAGGAAGGTGATTGGC
>WDG22
GACCGACTTTATGGGCCGGTCCTCGAGCGGTGTGCCACGGTCCTCCTCGTAGAGGAACCCCGCCCACTCCGAGACGAAAGCCCGGGTCCAGGCCAAGACAAAGGAGGCCACGTGGGACGGGTAGCGGTCGTTGTCCACCAGCGGGTCCACCTTCTCTAGGGTATGCAAACACATGTCCCCCTCGTCCACATCCAGGAAGGTGATTGGC
>WDG30
GACCGACTTTATGGGCCGGTCCTCGAGCGGTGTGCCACGGTCCTCCTCGTAGAGGAACCCCGCCCACTCCGAGACGAAAGCCCGGGTCCAGGCCAAGACAAAGGAGGCCACGTGGGACGGGTAGCGGTCGTTGTCCACCAGCGGGTCCACCTTCTCTAGGGTATGCAAACACATGTCCCCCTCGTCCACATCCAGGAAGGTGATTGGC
>WDG149
GACCGATTTTATGGGCCTGTCCTCGAGCGGAGTGCCTCGGTCCTCTTCGTAGAGGAACTCRGACCACTCTGATACAAAGGCGCGCGTCCAGGCCAGCACAAAAGAGGCCACGTGGGAGGGGTAGCGGTCRTTGTCAACCAGGGGGTCCACCTTCTCCACGGTATGTAAACACATGTCCCCCTCCTCCACATCCAGGAATGTGATTGG-
>WDG38
GACCGATTTTATGGGCCTGTCCTCGAGCGGAGTGCCTCGGTCCTCTTCGTAGAGGAACTCGGACCACTCTGATACAAAGGCGCGCGTCCAGGCCAGCACAAAAGAGGCCACGTGGGAGGGGTAGCGGTCGTTGTCAACCAGGGGGTCCACCTTCTCCACGGTATGTAAACACATGTCCCCCTCCTCCACATCCAAGAATGTGATTGG-
>WDG166
GACCGACTTTATAGGCCTGTCCTCGAGCGGAGTGCCTCGATCCTCTTCGTATAGGAATCCCGACCACTCTGATACAAAGGCGCGTGTCCAGGCTAGCACAAATGAGGCTACTTGGGAAGGGTAGCGGTCGTTGTCAACCAGGGGGTCCACCTTCTCTACAGTATGTAAACACATGTCCCCCTCCTCCACATCCAGAAATGTGATTGG-
>WDG103
GACTGACTTTATGGACCTGTCCTCGAGCGGCGTGCCGCGGTCCTCTTCGTAGAGGAACTCGGACCACTCTGAGACGAAAGCACGTGTCCAGGCCAGCACAAAGGAGGCTATATGGGAGGGGTAGCGATCGTTGTCGACCAAGGGGTCCACTTTTTCCAAGGTGTGTAAACACATGTCCCCCTCTTCCACATCCAGGAATGTGATTGG-
>WDG166
GACCGACTTTATGGGCCGGTCCTCGAGCGGTGTGCCACGGTCCTCCTCGTAGAGGAACCCCGCCCACTCCGAGACGAAAGCCCGGGTCCAGGCCAAGACAAAGGAGGCCACGTGGGACGGGTAGCGGTCGTTGTCCACCAGCGGGCCCACCTTCTCTAGGGTATGCAAACACATGTCCCCCTCGTCCACATCCAGGAAGGTGATTGG-
>WDG25
GACCGACTTTATGGGCCGGTCCTCGAGCGGTGTGCCGCGGTCCTCCTCGTAGAGGAACCCCGCCCACTCCGAGACGAAAGCCCGGGTCCAGGCCAAGACAAAGGAGGCCACGTGGGACGGGTAGCGGTCGTTGTCCACCAGCGGGTCCACCTTCTCCAGGGTATGCAAACACATGTCTCCCTCGTCCACATCCAGGAAGGTGATTGG-
>AY530876
GACCGACTTTATGGGCCGGTCCTCGAGCGGGGTGCCGCGGTCCTCGTCGTAGAGGAACCCCGCCCACTCCGAGACGAAGGCCCGGGTCCAGGCCAGCACGAAGGAGGCCACGTGGGAGGGGTAGCGGTCGTTGTCCACCAGCGGGTCCACCTTCTCCAGGGTATGCAAGCACATGTCCCCCTCGTCCACATCCAGGAAGGTGATTGGC
>AY530877
GACCGACTTTATGGGCCGGTCCTCGAGCGGGGTGCCGCGGTCCTCGTCGTAGAGGAACCCCGCCCACTCCGAGACGAAGGCCCGGGTCCAGGCCAGCACGAAGGAGGCCACGTGGGAGGGGTAGCGGTCGTTGTCCACCAGCGGGTCCACCTTCTCCAGGGTATGCAAGCACATGTCCCCCTCGTCCACATCCAGGAAGGTGATTGGC
>AY530878
GACCGACTTTATGGGCCGGTCCTCGAGCGGGGTGCCGCGGTCCTCGTCGTAGAGGAACCCCGCCCACTCCGAGACGAAGGCCCGGGTCCAGGCCAGCACGAAGGAGGCCACGTGGGAGGGGTAGCGGTCGTTGTCCACCAGCGGGTCCACCTTCTCCAGGGTATGCAAGCACATGTCCCCCTCGTCCACATCCAGGAAGGTGATTGGC
>AY594256
GACCGACTTTATGGGCCTGTCCTCGAGCGGAGTGCCTCGGTCCTCTTCGTAGAGGAACCCAGCCCACTCTGATACAAAAGCGCGTGTCCAGGCCAGCACAAAGGAGGCCACGTGGGAGGGGTAGCGGTCGTTGTCAACCAGGGGGTCCACCTTCTCTACGGTATGTAAACACATGTCCCCCTCCTCCACATCCAAGAATGTGATTGGC
>AY598782
GACGGAGGTCAGGGCGCGCTCTTCCAGGGGGGTCCCGCGGTCCTCGGCGTAGAGAAACTCGCACCACTCTGACATAAACGCCCGGGTCCAGGCTAGGACGAATGAGGCGATGTGGGAAGGGTACCGGTCGTTATCGATGAGGGGGTCGGTTTTTTCCAAGGTGTGCAAGCACATGTCCCCCTCGTCCGCTTCCAAAAATGTGATTGGC
>AY599836
GACCGACTTTATGGGTCTGTCCTCGAGCGGAGTGCCTCGGTCCTCTTCGTAGAGGAACCCAGCCCACTCTGATACAAAAGCGCGTGTCCAGGCCAGCACAAAGGAGGCCACGTGGGAGGGGTAGCGGTCGTTGTCAACCAGGGGGTCCACCTTCTCTACGGTATGTAAACACATGTCCCCCTCCTCCACATCCAAGAATGTGATTGGC
>AY601633
GACCGACTTTATGGGCCTGTCCTCGAGCGGAGTGCCTCGGTCCTCTTCGTAGAGGAACCCAGCCCACTCTGATACAAAAGCGCGTGTCCAGGCCAGCACAAAGGAGGCCACGTGGGAGGGGTAGCGGTCGTTGTCAACCAGTGGGTCCACCTTCTCTACGGTATGTAAACACATGTCCCCCTCCTCCACATCCAAGAATGTGATTGGC
>AY601636
GACTGACTTTATGGGCCTGTCCTCGAGCGGAGTGCCGCGGTCCTCTTCGTAGAGGAACCCAGCCCACTCTGATACAAAAGCGCGTGTCCAGGCCAGCACAAAGGAGGCCACGTGGGAGGGGTAGCGGTCGTTGTCAACCAGGGGGTCCACCTTCTCTACGGTATGTAAACACATGTCCCCCTCCTCCACATCCAAGAATGTGATTGGC
>AY737797
GACTGATTTTACAGGCCTCTTCTCCAGTGGAGTGCCTCGGTCTTCTTCGTACAGGAACTCTGACCACTCTGATACAAAGGCGCGCGTCCAGGCCAGCACAAAGGAGGCTATGTGGGAGGGGTAGCGATCGTTGTCAACCAGGGGGTCCACCTTTTCCAAAGTATGCAAACACATGTCACCCTCTTCAACATCCAGGAATGTGATTGGC
>AY737798
GACCGACTTTATGGGCCTGTCCTCGAGCGGAGTGCCTCGGTCCTCTTCGTAGAGGAACCCAGCCCACTCTGATACAAAAGCGCGTGTCCAGGCCAGCACAAAGGAGGCCACGTGGGAGGGGTAGCGGTCGTTGTCAACCAGGGGGTCCACCTTCTCTACGGTATGTAAACACATGTCCCCCTCCTCCACATCCAAGAATGTGATTGGC
>AY771780
GACCGACTTGAGGGGGCGATCTTCCAAAGGTGTTCCGAGGTCTTCCGCGTACAGGAACTGGGACCACTCCGAGACAAAGGCTCGGGTCCAGGCTAACACGAAGGAGGCGATCTGCGAGGGGTATCTGTCGTTTTCAATGAGGGGGTCCACCTTTTCCAGGGTGTGCAGACACAGGTCGTCCTCCTCCGCGTCCACGAAGGTGATTGGC
>AY803294
GACTGATTTTACAGGCCTCTTTTCCAGTGGAGTGCCTCGGTCTTCTTCGTATAGGAACTCTGACCACTCTGATACAAAGGCGCGCGTCCAGGCCAGCACAAAGGAGGCTATGTGGGAGGGGTAGCGATCGTTGTCAACCAGGGGGTCCACCTTTTCCAAAGTATGCAAACACATGTCACTCTCTTCAACATCCAGGAATGTGATTGGC
>AY875648
GACGGACTTGATTGGTCTGTCCTGCAGGGGCGTCCCGCGGTCCTCCTCGTAGAGAAACTCGGACCACTCTGAGACGAAGGCGCGCGTCCACGCCAAGACAAAGGAGGCCACGTGCGAGGGGTAGCGGTCGTTGTCCACCAGGGGGTCCACCTTTTCCACCGTGTGCAGACACATGTCCCCCTCCTCCGCATCCAAGAAGGTGATTGGC
>CQ982401
GACGGAGGTCAGGGCGCGCTCCTCCAGGGGGGTCCCGCGGTCCTCGGCGTAGAGAAACTCGCACCACTCTGACATAAACGCCCGGGTCCAGGCTAGGACGAATGAGGCGATGTGGGAAGGGTACCGGTCGTTATCGATGAGGGGGTCGGTTTTTTCCAAGGTGTGCAGGCACATGTCCCCCTCGTCCGCTTCCAAAAATGTGATTGGC
>DQ393829
GACGGACTTGATGGGCCTGTCCTGCACGGGCGTCCCGCGGTCCTCCTCGTAGAGAAACTCGGACCACTCTGAGACGAAGGCGCGCGTCCACGCCAAGACAAAGGAGGCCACGTGCGAGGGGTAGCGGTCGTTGTCCACCAGGGGGTCCACCTTTTCCACCGTGTGCAGACACATGTCCCCCTCCTCCGCATCCAAGAAGGTGATTGGC
>DQ792570
GACAGACTTGAGGGGGCGATCTTCCAAAGGTGTTCCGAGGTCTTCCGCGTACAGGAACTGGGACCACTCCGAGACGAAGGCTCTGGTCCAGGCTAACACGAAGGAGGCAATCTGCGAGGGGTATCTGTCGTTTTCAATGAGGGGGTCCACCTTTTCCAGGGTGTGCAGACACAGGTCGTCCTCCTCCGCGTCCACGAAGGTGATTGGC
>DQ900900
GACGGACTTGATTGGCCTGTCCTGCAGGGGCGTCCCGCGGTCCTCCTCGTAGAGAAACTCGGACCACTCTGAGACAAAGGCGCGCGTCCACGCCAAGACAAAGGAGGCCACGTGCGAGGGGTAGCGGTCGTTGTCCACCAGGGGGTCCACCTTTTCCACCGTGTGCAGACACATGTCCCCCTCCTCCGCATCCAAGAAGGTGATTGGC
>DQ923122
GACCGACTTGAGGGGGCGATCTTCCAAAGGTGTTCCGAGATCTTCCGCGTACAGGAACTGGGACCACTCCGAGACAAAGGCTCGGGTCCAGGCTAACACGAAGGAGGCGATCTGCGAGGGGTATCTGTCGTTTTCAATGAGGGGGTCCACCTTTTCCAGGGTGTGCAGACACAGGTCGTCCTCCTCCGCGTCCACGAAGGTGATTGGC
>EF153473
GACGGACTTGATTGGCCTGTCCTGCAGGGGCGTCCCGCGGTCCTCCTCGTAGAGAAACTCGGACCACTCTGAGACGAAGGCGCGCGTCCACGCCAAGACAAAGGAGGCCACGTGCGAGGGGTAGCGGTCGTTGTCCACCAGGGGGTCCACCTTTTCCACCGTGTGCAGACACATGTCCCCCTCCTCCGCATCCAAGAAGGTGATTGGC
>EF153474
GACGGACTTGATGGGCCTGTCCTGCAGGGGCGTCCCGCGGTCCTCCTCGTAGAGAAACTCAGACCACTCTGAGACGAAGGCGCGCGTCCACGCCAAGACAAAGGAGGCCACGTGCGAGGGGTAGCGGTCGTTGTCCACCAGGGGGTCCACCTTTTCCACGGTATGCAGGCACATGTCCCCCTCCTCCGCATCCAAGAAGGTGATTGGC
>FJ025899
GACCGACTTGAGGGGTCTGTCCTCCAGGGGGGTCCCTCGGTCCTCTTCGTAGAGAAACTCGGACCACTCTGAGACGAAGGCCCGCGTCCAGGCCAGGACGAAGGAGGCTAGGTGGGAGGGGTACCGGTCGTTGTCCACTAGGGGGTCCACTTTTTCCAAGGTGTGAAGACACATGTCGCCCTCCTCGGCGTCCAGGAAGGTGATTGGC
>FJ025900
GACCGACTTCAGGGGCCTGTCTTCCAGCGGAGTGCCTCTGTCCTCCTCGTAGAGAAACTCTGACCACTCTGAGACGAAGGCCCGCGTCCAGGCCAGGACGAAGGAGGCCACGTGGGAGGGGTAGCGGTCGTTGTCCACTAGCGGGTCCACCTTCTCCAGGGTGTGCAGGCACATGTCCCCCTCCTCCGCGTCCAGAAAAGTGATTGGC
>FJ025901
GACCGACTTCAGGGGCCTGTCTTCCAGCGGAGTGCCTCTGTCCTCCTCGTAGAGAAACTCTGACCACTCTGAGACGAAGGCCCGCGTCCAGGCCAGGACGAAGGAGGCCACGTGGGAGGGGTAGCGGTCGTTGTCCACTAGCGGGTCCACCTTCTCCAGGGTGTGCAGGCACATGTCCCCCTCCTCCGCGTCCAGAAAAGTGATTGGC
>FJ025902
GACCGACTTGAGGGGTCTGTCCTCCAGGGGGGTCCCTCGGTCCTCTTCGTAGAGAAACTCGGACCACTCTGAGACGAAGGCCCGCGTCCAGGCCAGGACGAAGGAGGCTAGGTGGGAGGGGTACCGGTCGTTGTCCACTAGGGGGTCCACTTTTTCCAAGGTGTGAAGACACATGTCGCCCTCCTCGGCGTCCAGGAAGGTGATTGGC
>FJ025903
GACCGACTTGAGGGGTCTGTCCTCCAGGGGGGTCCCTCGGTCCTCTTCGTAGAGAAACTCGGACCACTCTGAGACAAAGGCCCGCGTCCAGGCCAGGACGAAGGAGGCCAGGTGGGAGGGGTACCGGTCGTTGTCCACTAGGGGGTCCACCTTCTCCAAGGTGTGAAGACACATGTCGCCCTCCTCGGCGTCCAGGAAGGTGATTGGC
>FJ025904
GACCGACTTGAGGGGTCTGTCCTCCAGGGGGGTCCCTCGGTCCTCCTCGTAGAGGAACTCGGACCACTCTGAGACGAAGGCCCGCGTCCAGGCCAGGACGAAGGAGGCTAGGTGGGAGGGGTAGCGGTCGTTGTCCACTAGGGGGTCCACCTTCTCCAAGGTGTGAAGACACATGTCGCCTTCCTCGGCGTCCAGGAAGGTGATTGGC
>FJ025905
GACCGACTTGAGGGGTCTTTTCTCCAAGGGGGTCCCTCGGTCTTCCTCGTAGAGGAACTCGGACCACTCTGAGACGAAGGCCCGCGTCCAGGCCAGGACGAAGGAGGCTATGTGGGAGGGGTAGCGGTCGTTGTCCACTAGGGGGTCCACCTTCTCCAAGGTGTGAAGACACATGTCGCCTTCCTCGGCGTCCAGGAAGGTGATTGGC
>FJ025906
GACCGACTTGAGGGGTCTGTTCTCCAGGGGGGTCCCTCGGTCCTCCTCGTAGAGGAACTCGGACCACTCTGAGACGAAGGCCCGCGTCCAGGCCAGGACGAAGGAGGCTAGGTGGGAGGGGTAGCGGTCGTTGTCCACTAGGGGGTCCACCTTCTCCAAGGTGTGAAGACACATGTCGCCTTCCTCGGCGTCCAGGAAGATGATTGGC
>FJ025907
GACCGACTTGAGGGGTCTTTTCTCCAAGGGGGTCCCTCGGTCTTCCTCGTAGAGGAACTCGGACCACTCTGAGACGAAGGCCCGCGTCCAGGCCAGGACGAAGGAGGCTATGTGGGAGGGGTAGCGGTCGTTGTCCACTAGGGGGTCCACCTTTTCCAAGGTGTGAAGACACATGTCGCCTTCCTCGGCGTCCAGGAAGGTGATTGGC
>FJ025908
GACCGACTTTATGGGCCTGTCCTCGAGCGGAGTGCCTTGGTCCTCTTCGTAGAGGAACCCAGTCCACTCTGATACAAAGGCGCGCGTCCAGGCCAGCACAAAGGAGGCCACGTGGGAGGGGTAGCGGTCGTTGTCAACCAGGGGGTCCACCTTCTCTACGGTATGTAAACACATGTCCCCCTCCTCCACATCCAAGAATGTGATTGGC
>FJ025909
GACCGATTTTATGGGCCTGTCCTGGAGCGGAGTGCCTCGGTCCTCTTCGTAGAGGAACTCGGACCACTCTGATACAAAGGCGCGCGTCCAGGCCAGCACAAAAGAGGCCACGTGGGAGGGGTAGCGGTCGTTGTCAACCAGGGGGTCCACCTTCTCCACGGTATGTAAACACATGTCCCCCTCCTCCACATCCAGGAATGTGATTGGT
>FJ025910
GACCGACTTTATAGGCCTGTCCTCGAGCGGAGTGCCTCGGTCCTCTTCGTATAGGAATCCCGACCACTCTGATACAAAGGCGCGTGTCCAGGCTAGCACAAATGAGGCTACTTGGGAAGGGTAGCGGTCGTTGTCAACCAGGGGGTCCACCTTCTCTACAGTATGTAAACACATGTCCCCCTCCTCCACATCCAGAAATGTGATTGGC
>FJ025911
GACCGATTTTATGGGCCTGTCCTCGAGCGGAGTGCCTCGGTCCTCTTCGTAGAGGAACTCGGACCACTCTGATACAAAGGCGCGCGTCCAGGCCAGCACAAAAGAGGCCACGTGGGAGGGGTAGCGGTCGTTGTCAACCAGGGGGTCCACCTTCTCCACGGTATGTAAACACATGTCCCCCTCCTCCACATCCAAGAATGTGATTGGC
>FJ025912
GACCGACTTTATAGGCCTGTCCTCGAGCGGAGTGCCTCGGTCCTCTTCGTATAGGAATCCCGACCACTCTGATACAAAGGCGCGTGTCCAGGCTAGCACAAATGAGGCTACTTGGGAAGGGTAGCGGTCGTTGTCAACCAGGGGGTCCACCTTCTCTACAGTATGTAAACACATGTCCCCCTCCTCCACATCCAGAAATGTGATTGGC
>FJ025913
GACCGATTTTATGGGCCTGTCCTCGAGCGGAGTGCCTCGGTCCTCTTCGTAGAGGAACTCGGACCACTCTGATACAAAGGCGCGCGTCCAGGCCAGCACAAAAGAGGCCACGTGGGAGGGGTAGCGGTCGTTGTCAACCAGGGGGTCCACCTTCTCCACGGTATGTAAACACATGTCCCCCTCCTCCACATCCAAGAATGTGATTGGC
>FJ025914
GACCGATTTTATGGGCCTGTCCTCGAGCGGAGTGCCTCGGTCCTCTTCGTAGAGGAACTCGGACCACTCTGATACAAAGGCGCGCGTCCAGGCCAGCACAAAAGAGGCCACGTGGGAGGGGTAGCGGTCGTTGTCAACCAGGGGGTCCACCTTCTCCACGGTATGTAAACACATGTCCCCCTCCTCCACATCCAAGAATGTGATTGGC
>FJ025915
GACCGATTTTATGGGCCTGTCCTCGAGCGGAGTGCCTCGGTCCTCTTCGTAGAGGAACTCGGACCACTCTGATACAAAGGCGCGCGTCCAGGCCAGCACAAAAGAGGCCACGTGGGAGGGGTAGCGGTCATTGTCAACCAGGGGGTCCACCTTCTCCACGGTATGTAAACACATGTCCCCCTCCTCCACATCCAGGAATGTGATTGGC
>FJ025916
GACCGATTTTATGGGCCTGTCCTCGAGCGGAGTGCCTCGGTCCTCTTCGTAGAGGAACTCGGACCACTCTGATACAAAGGCGCGCGTCCAGGCCAGCACAAAAGAGGCCACGTGGGAGGGGTAGCGGTCATTGTCAACCAGGGGGTCCACCTTCTCCACAGTATGTAAACACATGTCCCCCTCCTCCACATCCAGGAATGTGATTGGC
>FJ025917
GACCGACTTTATGGGCCGGTCCTCGAGCGGGGTGCCGCGGTCCTCGTCGTAGAGGAACCCCGCCCACTCCGAGACGAAGGCCCGGGTCCAGGCCAGCACGAAGGAGGCCACGTGGGAGGGGTAGCGGTCGTTGTCCACCAGCGGGTCCACCTTCTCCAGGGTATGCAAGCACATGTCCCCCTCGTCCACATCCAGGAAGGTGATTGGC
>FJ025918
GACCGACTTTATGGGCCGGTCCTCGAGCGGGGTGCCGCGGTCCTCGTCGTAGAGGAACCCCGCCCACTCCGAGACGAAGGCCCGGGTCCAGGCCAGCACGAAGGAGGCCACGTGGGAGGGGTAGCGGTCGTTGTCCACCAGCGGGTCCACCTTCTCCAGGGTATGCAAGCACATGTCCCCCTCGTCCACATCCAGGAAGGTGATTGGC
>FJ025919
GACCGACTTTATGGGCCGGTCCTCGAGCGGGGTGCCGCGGTCCTCGTCGTAGAGGAACCCCGCCCACTCCGAGACGAAGGCCCGGGTCCAGGCCAGCACGAAGGAGGCCACGTGGGAGGGGTAGCGGTCGTTGTCCACCAGCGGGTCCACCTTCTCCAGGGTATGCAAGCACATGTCCCCCTCGTCCACATCCAGGAAGGTGATTGGC
>FJ025920
GACCGACTTTATGGGCCGGTCCTCGAGCGGGGTGCCGCGGTCCTCGTCGTAGAGGAACCCCGCCCACTCCGAGACGAAGGCCCGGGTCCAGGCCAGCACGAAGGAGGCCACGTGGGAGGGGTAGCGGTCGTTGTCCACCAGCGGGTCCACCTTCTCCAGGGTATGCAAGCACATGTCCCCCTCGTCCACATCCAGGAAGGTGATTGGC
>FJ025921
GACCGACTTTATGGGCCGGTCCTCGAGCGGGGTGCCGCGGTCCTCGTCGTAGAGGAACCCCGCCCACTCCGAGACGAAGGCCCGGGTCCAGGCCAGCACGAAGGAGGCCACGTGGGAGGGGTAGCGGTCGTTGTCCACCAGCGGGTCCACCTTCTCCAGGGTATGCAAGCACATGTCCCCCTCGTCCACATCCAGGAAGGTGATTGGC
>FJ025922
GACCGACTTTATGGGCCGGTCCTCGAGCGGGGTGCCGCGGTCCTCGTCGTAGAGGAACCCCGCCCACTCCGAGACGAAGGCCCGGGTCCAGGCCAGCACGAAGGAGGCCACGTGGGAGGGGTAGCGGTCGTTGTCCACCAGCGGGTCCACCTTCTCCAGGGTATGCAAGCACATGTCCCCCTCGTCCACATCCAGGAAGGTGATTGGC
>FJ025923
GACCGACTTTATGGGCCGGTCCTCGAGCGGTGTGCCGCGGTCCTCCTCGTAGAGGAACCCCGCCCACTCCGAGACGAAAGCCCGGGTCCAGGCCAGCACGAAGGAGGCCACGTGGGACGGGTAGCGGTCGTTGTCCACCAGCGGGTCCACTTTCTCCAGGGTATGCAAACACATGTCCCCCTCGTCCACATCCAGGAAGGTGATTGGC
>FJ025924
GACCGACTTTATGGGCCGGTCCTCGAGCGGTGTGCCGCGGTCCTCCTCGTAGAGGAACCCCGCCCACTCCGAGACGAAAGCCCGGGTCCAGGCCAGCACGAAGGAGGCCACGTGGGACGGGTAGCGGTCGTTGTCCACCAGCGGGTCCACCTTTTCCAGGGTATGCAAACACATGTCCCCCTCGTCCACATCCAGGAAGGTGATTGGC
>FJ025925
GACCGACTTGAGGGGTCTGTCCTCCAGGGGGGTCCCTCGGTCCTCTTCGTAGAGAAACTCGGACCACTCTGAGACGAAGGCCCGCGTCCAGGCCAGGACGAAGGAGGCTAGGTGGGAGGGGTACCGGTCGTTGTCCACTAGGGGGTCCACTTTTTCCAAGGTGTGAAGACACATGTCGCCCTCCTCGGCGTCCAGGAAGGTGATTGGC
>FJ025926
GACCGACTTGAGGGGTCTTTTCTCCAGGGGGGTCCCTCGGTCTTCCTCGTAGAGGAACTCGGACCACTCTGAGACGAAGGCCCGCGTCCAGGCCAGGACGAAGGAGGCTATGTGGGAGGGGTAGCGGTCGTTGTCCACTAGGGGGTCCACCTTCTCCAAGGTGTGAAGACACATGTCGCCTTCCTCGGCGTCCAGGAAGGTGATTGGC
>FJ025927
GACCGATTTTATGGGCCTGTCCTCGAGCGGAGTGCCTCGGTCCTCTTCGTAGAGGAACTCGGACCACTCTGATACAAAGGCGCGCGTCCAGGCCAGCACAAAAGAGGCCACGTGGGAGGGGTAGCGGTCGTTGTCAACCAGGGGGTCCACCTTCTCCACGGTATGTAAACACATGTCCCCCTCCTCCACATCCAAGAATGTGATTGGC
>FJ025928
GACCGATTTTATGGGCCTGTCCTCGAGCGGAGTGCCTCGGTCATCTTCGTAGAGGAACTCGGACCACTCTGATACAAAGGCGCGCGTCCAGGCCAGCACAAAAGAGGCCACGTGGGAGGGGTAGCGGTCGTTGTCAACCAGGGGGTCCACCTTCTCCACGGTATGTAAACACATGTCCCCCTCCTCCACATCCAAGAATGTGATTGGC
>FJ025929
GACCGATTTTATGGGCCTGTCCTCGAGCGGAGTGCCTCGGTCCTCTTCGTAGAGGAACTCGGACCACTCTGATACAAAGGCGCGCGTCCAGGCCAGCACAAAAGAGGCCACGTGGGAGGGGTAGCGGTCATTGTCAACCAGGGGGTCCACCTTCTCCACGGTATGTAAACACATGTCCCCCTCCTCCACATCCAGGAATGTGATTGGC
>FJ025930
GACCGATTTTATGGGCCTGTCCTGGAGCGGAGTGCCTCGGTCCTCTTCGTAGAGGAACTCGGACCACTCTGATACAAAGGCGCGCGTCCAGGCCAGCACAAAAGAGGCCACGTGGGATGGGTAGCGGTCGTTGTCAACCAGGGGGTCCACCTTCTCCACGGTATGTAAACACATGTCCCCCTCCTCCACATCCAGGAATGTGATTGGT
>FJ025931
GACGGATTTGAGCGCGCGCTGCTCCAGGGGAATCCCGCGATCCTCCGCGTGCAGGAACTCGGACCACTCTGAGACGAAGGCCCGGGTCCACGCGAGGACAAAGGAGGCGATCTGGGACGGGTAGCGGTCGTTCTCCACCAGGGGATCCACCTTCTCCAGGGTGTGCAGGCAGAGGTCGTCCTCCTCCGCGTCCATGAAGGTGATTGGC
>NC_001405
TACAGACTTGAGAGGCCTGTCCTCGAGCGGTGTTCCGCGGTCCTCCTCGTATAGAAACTCGGACCACTCTGAGACGAAGGCTCGCGTCCAGGCCAGCACGAAGGAGGCTAAGTGGGAGGGGTAGCGGTCGTTGTCCACTAGGGGGTCCACTCGCTCCAGGGTGTGAAGACACATGTCGCCCTCTTCGGCATCAAGGAAGGTGATTGGT
>NC_001454
AACTGATTTGAGGGTACGCTGTTCCAACGGTGTGCCTCTGTCCTCTGCGTACAAGATCTCGGACCATTCTGAGACAAAAGCCCGGGTCCAGGCTAAAACAAAGGAGGCGATTTGGGAGGGATAACGGTTGTTTTCCACCAGGGGGTCGACCTTTTCTAGGGTGTGAAGGCAAAGGTCATCTTCTTCTGCATCCATAAAGGTAATTGGT
>NC_003266
AACCGACTTTATGGGTCGGTCCTCGAGTGGGACGCCGCGGTCCTCGTCGTAGAGGAAACCCGACCACTCTGAGACGAAGGCCCGGGTCCAAGCCAGCACGAAGGAGGCCACGTGGGAGGGATAGCGGTCGTTATCCACCAGCGGGTCCACCTTCTCCAGTGTATGCAAACACATGTCCCCCTCGTCCACATCCAGGAAGGTGATTGGC
>NC_004001
GACTGATTTTACAGGCCTCTTCTCCAGTGGAGTGCCTCGGTCTTCTTCGTACAGGAACTCTGACCACTCTGATACAAAGGCGCGCGTCCAGGCCAGCACAAAGGAGGCTATGTGGGAGGGGTAGCGATCGTTGTCAACCAGGGGGTCCACCTTTTCCAAAGTATGCAAACACATGTCACCCTCTTCAACATCCAGGAATGTGATTGGC
>NC_010956
GACGGACTTGATTGGCCTGTCCTGCAGGGGCGTCCCGCGGTCCTCCTCGTAGAGAAACTCGGACCACTCTGAGACAAAGGCGCGCGTCCACGCCAAGACAAAGGAGGCCACGTGCGAGGGGTAGCGGTCGTTGTCCACTAGGGGGTCCACCTTTTCCACCGTGTGCAGACACATGTCCCCCTCCTCCGCATCCAAGAAGGTGATTGGC
>WDG17
GACTGACTTTATGGGCCTGTCCTCGAGCGGCGTGCCACGGTCCTCTTCGTAGAGGAACTCGGACCACTCTGAGACGAAAGCACGTGTCCAGGCCAGCACAAAGGAGGCTATATGGGAGGGGTAGCGATCGTTGTCAACCAAGGGGTCTACTTTTTCCAAGGTGTGTAAACACATGTCCCCTTCTTCCACATCCAGGAAGGTGATTGGC
